# Supplementary material for: Evaluating the Gaps in the Diagnosis and Treatment in Extra-Pulmonary Tuberculosis Patients Under National Tuberculosis Elimination Programme (NTEP) Guidelines: A Multicentric Cohort Study
Source: Trop Med Infect Dis. 2025 Jul 24;10(8):206. doi: 10.3390/tropicalmed10080206 (PMC12390147; doi:10.3390/tropicalmed10080206)
Supplement: Supplementary file 1 [file tropicalmed-10-00206-s001.zip]

Archive with 1 entries (1 files):
- tropicalmed-3667786-supplementary.pdf
